# Supplementary material for: ﻿Elsholtziazhongyangii (Lamiaceae), a new species from Sichuan, China
Source: PhytoKeys. 2022 Mar 22;193:77–88. doi: 10.3897/phytokeys.193.80327 (PMC9849022; doi:10.3897/phytokeys.193.80327)
Supplement: XML Treatment for Elsholtzia zhongyangii [file phytokeys.193.80327-treatment1.xml]

<!DOCTYPE tp:taxon-treatment
  PUBLIC "-//TaxonX//DTD Taxonomic Treatment Publishing DTD v0 20100105//EN" "tax-treatment-NSO.dtd">
<tp:taxon-treatment xmlns:tp="http://www.plazi.org/taxpub"><tp:treatment-meta><kwd-group><label>Taxon classification</label><kwd>
                <named-content content-type="kingdom">Plantae</named-content>
              </kwd><kwd>
                <named-content content-type="order">Lamiales</named-content>
              </kwd><kwd>
                <named-content content-type="family">Lamiaceae</named-content>
              </kwd></kwd-group><mixed-citation publication-type="journal"><person-group><name><surname>Jin</surname><given-names>Xin-Jie</given-names></name><name><surname>Huang</surname><given-names>Yue</given-names></name><name><surname>Wei</surname><given-names>Yu-Kun</given-names></name><name><surname>Ma</surname><given-names>Qing</given-names></name><name><surname>Liu</surname><given-names>Lu-Xian</given-names></name><name><surname>Fu</surname><given-names>Zhi-Xi</given-names></name><name><surname>Wu</surname><given-names>Gui-Fang</given-names></name><name><surname>Zhang</surname><given-names>Yong-Hua</given-names></name><name><surname>Li</surname><given-names>Pan</given-names></name></person-group><article-title>﻿<italic><tp:taxon-name><tp:taxon-name-part taxon-name-part-type="genus" reg="Elsholtzia">Elsholtzia</tp:taxon-name-part><tp:taxon-name-part taxon-name-part-type="species" reg="zhongyangii">zhongyangii</tp:taxon-name-part></tp:taxon-name></italic> (<tp:taxon-name><tp:taxon-name-part taxon-name-part-type="family">Lamiaceae</tp:taxon-name-part></tp:taxon-name>), a new species from Sichuan, China</article-title><source>PhytoKeys</source><day>22</day><month>03</month><year>2022</year><volume>193</volume><fpage>77</fpage><lpage>88</lpage><pub-id pub-id-type="doi">10.3897/phytokeys.193.80327</pub-id></mixed-citation></tp:treatment-meta><tp:nomenclature><label>﻿</label><tp:taxon-name>
              <object-id xmlns:xlink="http://www.w3.org/1999/xlink" content-type="arpha" xlink:type="simple">372AF5AF-40F2-5F7A-AECF-45AEAD3535AD</object-id>
              <tp:taxon-name-part taxon-name-part-type="genus" reg="Elsholtzia">Elsholtzia</tp:taxon-name-part>
              <tp:taxon-name-part taxon-name-part-type="species" reg="zhongyangii">zhongyangii</tp:taxon-name-part>
              <object-id xmlns:xlink="http://www.w3.org/1999/xlink" content-type="ipni" xlink:type="simple">urn:lsid:ipni.org:names:77296134-1</object-id>
            </tp:taxon-name><tp:taxon-authority>P. Li &amp; X.J. Jin</tp:taxon-authority><tp:taxon-status xmlns:xlink="http://www.w3.org/1999/xlink" xlink:type="simple">sp. nov.</tp:taxon-status></tp:nomenclature><tp:treatment-sec sec-type="material" id="SECID0EQXAE"><title>Type.</title><p>China. Sichuan: Yajiang County, Agakeyong, <named-content xmlns:xlink="http://www.w3.org/1999/xlink" content-type="dwc:verbatimCoordinates" xlink:type="simple"><named-content content-type="geo-json" specific-use="{&#34;type&#34;:&#34;Point&#34;,&#34;coordinates&#34;:[100.250167,30.042333]}" id="NCID0EZXAE" xlink:type="simple">30°2.54'N, 100°15.01'E</named-content></named-content>, 3237 m a.s.l., 18 Sep 2018, <italic>Pan Li</italic><ext-link xmlns:xlink="http://www.w3.org/1999/xlink" ext-link-type="gen" xlink:href="LP185940" xlink:type="simple">LP185940</ext-link> (holotype, ZM; isotypes CSH, CDBI, HZU, KUN, PE, SZ, <abbrev xmlns:xlink="http://www.w3.org/1999/xlink" xlink:title="Wenzhou University" id="ABBRID0EAYAE" xlink:type="simple">WZUH</abbrev>). (Fig. <xref ref-type="fig" rid="F3">3</xref> and Fig. <xref ref-type="fig" rid="F5">5</xref>)</p><fig id="F3" position="float" orientation="portrait"><object-id xmlns:xlink="http://www.w3.org/1999/xlink" content-type="doi" xlink:type="simple">10.3897/phytokeys.193.80327.figure3</object-id><object-id xmlns:xlink="http://www.w3.org/1999/xlink" content-type="arpha" xlink:type="simple">EEFAF619-BCF4-5C52-9420-9250D2ADA20D</object-id><label>Figure 3.</label><caption><p><italic><tp:taxon-name><tp:taxon-name-part taxon-name-part-type="genus" reg="Elsholtzia">Elsholtzia</tp:taxon-name-part><tp:taxon-name-part taxon-name-part-type="species" reg="zhongyangii">zhongyangii</tp:taxon-name-part></tp:taxon-name></italic> sp. nov. <bold>A</bold> blooming plant <bold>B</bold> front view of inflorescence <bold>C</bold> dorsal view of inflorescence <bold>D</bold> side view of inflorescence <bold>E</bold> cyme <bold>F</bold> bract <bold>G</bold> flower <bold>H</bold> side view of flower <bold>I</bold> front part of flower <bold>J</bold> villous outside corolla <bold>K</bold> dissected corolla <bold>L</bold> pilose annulate inside <bold>M</bold> ovary 4-cleft, 1 nectary rises on the edge of the ovary <bold>N</bold> outside of calyx <bold>O</bold> nutlet (with mucilage) <bold>P</bold> adaxial surface of leaf <bold>Q</bold> abaxial surface of leaf. Photos by Xin-Jie Jin &amp; Pan Li.</p></caption><graphic xmlns:xlink="http://www.w3.org/1999/xlink" xlink:href="phytokeys-193-077_article-80327__-g003.jpg" position="float" orientation="portrait" xlink:type="simple" id="oo_661658.jpg"><uri content-type="original_file" xlink:type="simple">https://binary.pensoft.net/fig/661658</uri></graphic></fig></tp:treatment-sec><tp:treatment-sec sec-type="diagnosis" id="SECID0EG1AE"><title>Diagnosis.</title><p><italic><tp:taxon-name><tp:taxon-name-part taxon-name-part-type="genus" reg="Elsholtzia">Elsholtzia</tp:taxon-name-part><tp:taxon-name-part taxon-name-part-type="species" reg="zhongyangii">zhongyangii</tp:taxon-name-part></tp:taxon-name></italic> is most similar to <tp:taxon-name><tp:taxon-name-part taxon-name-part-type="genus" reg="Elsholtzia">E.</tp:taxon-name-part><tp:taxon-name-part taxon-name-part-type="species" reg="feddei">feddei</tp:taxon-name-part><tp:taxon-name-part taxon-name-part-type="infraspecific-rank">f.</tp:taxon-name-part><tp:taxon-name-part taxon-name-part-type="form" reg="feddei">feddei</tp:taxon-name-part></tp:taxon-name> morphologically in having calyx villous, spinescent calyx apex, two long and three short calyces and acute leaf apices, but differs from the latter by its smaller corolla (3.2–3.5 mm vs. 4.5–5.3 mm), bract stalked (ca. 1.2 mm vs. sessile) and bract glabrous, except margin ciliate (vs. villous, especially on veins abaxially, glabrous adaxially).</p><fig id="F4" position="float" orientation="portrait"><object-id xmlns:xlink="http://www.w3.org/1999/xlink" content-type="doi" xlink:type="simple">10.3897/phytokeys.193.80327.figure4</object-id><object-id xmlns:xlink="http://www.w3.org/1999/xlink" content-type="arpha" xlink:type="simple">D6CAB363-8EE1-5298-8E40-B57986FDDBEE</object-id><label>Figure 4.</label><caption><p>Four other sympatric or morphologically similar species <bold>A</bold><italic><tp:taxon-name><tp:taxon-name-part taxon-name-part-type="genus" reg="Elsholtzia">Elsholtzia</tp:taxon-name-part><tp:taxon-name-part taxon-name-part-type="species" reg="ciliata">ciliata</tp:taxon-name-part></tp:taxon-name></italic><bold>B</bold><italic><tp:taxon-name><tp:taxon-name-part taxon-name-part-type="genus" reg="Elsholtzia">Elsholtzia</tp:taxon-name-part><tp:taxon-name-part taxon-name-part-type="species" reg="splendens">splendens</tp:taxon-name-part></tp:taxon-name></italic><bold>C</bold><tp:taxon-name><tp:taxon-name-part taxon-name-part-type="genus" reg="Elsholtzia">Elsholtzia</tp:taxon-name-part><tp:taxon-name-part taxon-name-part-type="species" reg="feddei">feddei</tp:taxon-name-part><tp:taxon-name-part taxon-name-part-type="infraspecific-rank">f.</tp:taxon-name-part><tp:taxon-name-part taxon-name-part-type="form" reg="feddei">feddei</tp:taxon-name-part></tp:taxon-name><bold>D</bold><tp:taxon-name><tp:taxon-name-part taxon-name-part-type="genus" reg="Elsholtzia">Elsholtzia</tp:taxon-name-part><tp:taxon-name-part taxon-name-part-type="species" reg="feddei">feddei</tp:taxon-name-part><tp:taxon-name-part taxon-name-part-type="infraspecific-rank">f.</tp:taxon-name-part><tp:taxon-name-part taxon-name-part-type="form" reg="robusta">robusta</tp:taxon-name-part></tp:taxon-name>. Photos by Pan Li.</p></caption><graphic xmlns:xlink="http://www.w3.org/1999/xlink" xlink:href="phytokeys-193-077_article-80327__-g004.jpg" position="float" orientation="portrait" xlink:type="simple" id="oo_661659.jpg"><uri content-type="original_file" xlink:type="simple">https://binary.pensoft.net/fig/661659</uri></graphic></fig></tp:treatment-sec><tp:treatment-sec sec-type="description" id="SECID0EV4AE"><title>Description.</title><p>Annual herbs, erect. Stems 10–45 cm tall, tawny purple; pilose or pilulose, multi-branched above base, branch apex with inflorescence, internode 0.5–4.8 cm long. Leaves ovate triangular, ovate oblong to oblong lanceolate or lanceolate, 0.7–3.6 cm long and 0.3–1.7 cm wide, apex acute, base broadly or narrowly cuneate, extending to petiole, with dense glandular. Leaves villous adaxially, villous especially on veins abaxially. Leaf margin serrate, obtuse, occasionally acute, serrate margin usually purple. Inflorescence a terminal spike, secund, ca. 0.9–7.9 cm, flowers 8–14 at each node of the inflorescence (a pair of cymes); bracts subcircular to broadly ovate, ca. 1.2–3.2 × 1.1–4.5 mm, caudate cuspidate, apex ca. 0.7–2.1 mm, glabrous, except margin ciliate, with dense glandular, dark magenta at maturity, bract stalked, ca. 1.2 mm. Pedicel ca. 2 mm long, enlarged at apex, glabrous. Calyx ca. 2.0–3.2 mm, teeth 5, teeth triangular, two long and three short, apex spinescent,white hirsute, margin ciliate. Corolla deep purple, 3.2–3.5 mm, slightly incurved, narrowly funnel-shaped, with hairs transparent and purple interlaced, villous outside, pilose annulate inside, the base of the corolla tube is about 0.5 mm wide, widening upwards, throat about 1.2 mm wide, upper lip emarginated; middle lobe of lower lip semicircular, lateral lobes subcircular, shorter than middle lobe. Stamens 4, protruding from corolla, the anterior longer than the posterior, filaments are glabrous, anthers purple-black. Style longer than stamens at maturity, exserted, 2-cleft, with lobe equal, linear. Ovary 4-cleft; disc persistent, 1 nectary rises on the edge of the ovary. Nutlets 4, brown, oblong, ca. 1.1 mm long, 0.7 mm in diameter, surface becoming mucilaginous when wetted.</p><fig id="F5" position="float" orientation="portrait"><object-id xmlns:xlink="http://www.w3.org/1999/xlink" content-type="doi" xlink:type="simple">10.3897/phytokeys.193.80327.figure5</object-id><object-id xmlns:xlink="http://www.w3.org/1999/xlink" content-type="arpha" xlink:type="simple">4A50C4DB-E363-5127-90FB-3745AE62AAF4</object-id><label>Figure 5.</label><caption><p>Illustration of <italic><tp:taxon-name><tp:taxon-name-part taxon-name-part-type="genus" reg="Elsholtzia">Elsholtzia</tp:taxon-name-part><tp:taxon-name-part taxon-name-part-type="species" reg="zhongyangii">zhongyangii</tp:taxon-name-part></tp:taxon-name></italic> Pan Li &amp; X.J. Jin <bold>A</bold> the whole plant <bold>B</bold> cyme <bold>C</bold> bract <bold>D</bold> outside of calyx <bold>E</bold> flowers and villous outside corolla <bold>F</bold> dissected corolla <bold>G</bold> pilose annulate inside. Drawn by Xin-Jie Jin.</p></caption><graphic xmlns:xlink="http://www.w3.org/1999/xlink" xlink:href="phytokeys-193-077_article-80327__-g005.jpg" position="float" orientation="portrait" xlink:type="simple" id="oo_661660.jpg"><uri content-type="original_file" xlink:type="simple">https://binary.pensoft.net/fig/661660</uri></graphic></fig></tp:treatment-sec><tp:treatment-sec sec-type="phenology" id="SECID0EA6AE"><title>Phenology.</title><p>Flowering and fruiting from September to December.</p></tp:treatment-sec><tp:treatment-sec sec-type="Chinese name" id="SECID0EF6AE"><title>Chinese name.</title><p>Zhong-yang-xiang-ru (钟扬香薷).</p></tp:treatment-sec><tp:treatment-sec sec-type="etymology" id="SECID0EK6AE"><title>Etymology.</title><p>The specific epithet is named in memory of Prof. Yang Zhong, a Chinese botanist who was dedicated to botanical research and education in Xizang (Tibet), China.</p></tp:treatment-sec><tp:treatment-sec sec-type="distribution" id="SECID0EP6AE"><title>Distribution, ecology and habitat.</title><p>– Endemic to China, Sichuan Province, Yajiang County (Wolongsi, Weidi, Agakeyong, Jialulongba and Zhusang), Litang County (Wenquan), Ganzi County, Dege County (Ezhi), Luhuo County (Zhuwo) and Batang County. Growing in grassland on mountain slopes or even along the road, at an elevation of 3000–4000 m.</p></tp:treatment-sec><tp:treatment-sec sec-type="conservation status" id="SECID0EU6AE"><title>Conservation status.</title><p>The known localities of <italic><tp:taxon-name><tp:taxon-name-part taxon-name-part-type="genus" reg="Elsholtzia">Elsholtzia</tp:taxon-name-part><tp:taxon-name-part taxon-name-part-type="species" reg="zhongyangii">zhongyangii</tp:taxon-name-part></tp:taxon-name></italic> are not in protected areas. During our field surveys between September 2012 and December 2021, populations in Wolongsi, Weidi, Agakeyong, Jialulongba and Zhusang of Yajiang County were found. Specimen records show that it also occurs in Litang County (Wenquan), Ganzi County, Dege County (Ezhi), Luhuo County (Zhuwo) and Batang County. Taking into consideration that it was distributed along the roadsides like weeds, we believe that it should have a much wider distribution than what is now known. Due to its wide distribution range and large population size, <italic><tp:taxon-name><tp:taxon-name-part taxon-name-part-type="genus" reg="Elsholtzia">Elsholtzia</tp:taxon-name-part><tp:taxon-name-part taxon-name-part-type="species" reg="zhongyangii">zhongyangii</tp:taxon-name-part></tp:taxon-name></italic> is here recommended as Least Concern (LC), according to the IUCN Categories (<xref ref-type="bibr" rid="B6">IUCN Standards and Petitions Subcommittee 2019</xref>).</p></tp:treatment-sec><tp:treatment-sec sec-type="material" id="SECID0EVAAG"><title>Additional specimens examined (paratypes).</title><p>China. Sichuan: Yajiang County, Wolongsi, <named-content xmlns:xlink="http://www.w3.org/1999/xlink" content-type="dwc:verbatimCoordinates" xlink:type="simple"><named-content content-type="geo-json" specific-use="{&#34;type&#34;:&#34;Point&#34;,&#34;coordinates&#34;:[101.251333,30.042333]}" id="NCID0E5AAG" xlink:type="simple">30°2.54'N, 101°15.08'E</named-content></named-content>, 3293 m a.s.l., 26 August 2015, <italic>Pan Li &amp; Xinglv Xie</italic><ext-link xmlns:xlink="http://www.w3.org/1999/xlink" ext-link-type="gen" xlink:href="LP150689" xlink:type="simple">LP150689</ext-link> (PE, KUN, <abbrev xmlns:xlink="http://www.w3.org/1999/xlink" xlink:title="Wenzhou University" id="ABBRID0EFBAG" xlink:type="simple">WZUH</abbrev>); Yajiang County, Weidi, <named-content xmlns:xlink="http://www.w3.org/1999/xlink" content-type="dwc:verbatimCoordinates" xlink:type="simple"><named-content content-type="geo-json" specific-use="{&#34;type&#34;:&#34;Point&#34;,&#34;coordinates&#34;:[101.211000,30.052167]}" id="NCID0EMBAG" xlink:type="simple">30°3.13'N, 101°12.66'E</named-content></named-content>, 3028 m a.s.l., 18 September 2018, <italic>Pan Li</italic><ext-link xmlns:xlink="http://www.w3.org/1999/xlink" ext-link-type="gen" xlink:href="LP185942" xlink:type="simple">LP185942</ext-link> (PE, <abbrev xmlns:xlink="http://www.w3.org/1999/xlink" xlink:title="Wenzhou University" id="ABBRID0ETBAG" xlink:type="simple">WZUH</abbrev>); Yajiang County, Jialulongba, <named-content xmlns:xlink="http://www.w3.org/1999/xlink" content-type="dwc:verbatimCoordinates" xlink:type="simple"><named-content content-type="geo-json" specific-use="{&#34;type&#34;:&#34;Point&#34;,&#34;coordinates&#34;:[101.307000,30.049000]}" id="NCID0E1BAG" xlink:type="simple">30°2.94'N, 101°18.42'E</named-content></named-content>, 3760 m a.s.l., 26 August 2015, <italic>Pan Li &amp; Xinglv Xie</italic><ext-link xmlns:xlink="http://www.w3.org/1999/xlink" ext-link-type="gen" xlink:href="LP150686" xlink:type="simple">LP150686</ext-link> (PE, KUN, CDBI, SZ, CSH, <abbrev xmlns:xlink="http://www.w3.org/1999/xlink" xlink:title="Wenzhou University" id="ABBRID0EBCAG" xlink:type="simple">WZUH</abbrev>); Yajiang County, Zhusang, 19 September 2012, <italic>Pan Li PNLI20120191</italic> (<abbrev xmlns:xlink="http://www.w3.org/1999/xlink" xlink:title="Wenzhou University" id="ABBRID0EHCAG" xlink:type="simple">WZUH</abbrev>); Litang County, Wenquan, 4000 m a.s.l., 11 September 1974, Y.Q. He &amp; H.J. Wang 8281 (WUK); Ganzi County, 10 September 1951, <italic>W.G. Hu 13099</italic> (WUK); Dege County, Ezhi, 1900 m a.s.l., 31 August 1979, <italic>Dege team 0685</italic> (SM); Luhuo County, Zhuwo, 3700 m a.s.l., 2 August 1974, <italic>Sichuan vegetation team 07693</italic> (CDBI); Batang County, 3100 m a.s.l., 2 September 1973, <italic>Sichuan vegetation team 3971</italic> (CDBI).</p></tp:treatment-sec><ref-list><ref id="B6"><mixed-citation xmlns:xlink="http://www.w3.org/1999/xlink" xlink:type="simple">IUCN Standards and Petitions Subcommittee (<year>2019</year>) Guidelines for Using the IUCN Red List Categories and Criteria. Version 14. Prepared by the Standards and Petitions Subcommittee. <ext-link xlink:type="simple" ext-link-type="uri" xlink:href="http://www.iucnredlist.org/documents/RedListGuidelines.pdf">http://www.iucnredlist.org/documents/RedListGuidelines.pdf</ext-link></mixed-citation></ref></ref-list></tp:taxon-treatment>
